# Supplementary material for: Shared genetic loci and causal relations between schizophrenia and obsessive-compulsive disorder
Source: Schizophrenia (Heidelb). 2023 Apr 7;9(1):20. doi: 10.1038/s41537-023-00348-x (PMC10082206; doi:10.1038/s41537-023-00348-x)
Supplement: Supplementary file 1 — SUPPLEMENTAL MATERIAL [file 41537_2023_348_MOESM1_ESM.xlsx]

## Sheet: Index
Table	Contents
Supplemental Table S1	Loci associated with schizophrenia at condFDR<0.01 given association with obsessive-compulsive disorder
Supplemental Table S2	Functional annotation of candidate SNPs in novel shared between schizophrenia and obsessive-compulsive disorder at conjFDR<0.05
Supplemental Table S3	Genes mapped to the shared loci at conjFDR<0.05

## Sheet: Table S1
Table S1. Loci associated with schizophrenia at condFDR<0.01 given association with obsessive-compulsive disorder
The most strongly associated lead SNPs in independent genomic loci are shown after merging regions < 250 KB apart into a single locus. Novel: when PVAL_SCZ is above 5E-08 and condFDR is below 0.01; Also shown are p-values from the original summary statistics SCZ.
Locus	Lead SNP	Chromosome	LeadBP	PVAL_SCZ	condFDR	Novel
1	rs6673880	1	2373168	1.60554e-09	1.77773e-06	NO
2	rs11122119	1	6768856	1.63397e-06	0.00524632	YES
3	rs3795310	1	8431607	2.94708e-07	0.000853483	YES
4	rs61786047	1	29032580	3.93802e-07	0.00199806	YES
5	rs56335113	1	30427639	1.39673e-09	2.10912e-05	NO
6	rs11263861	1	36628033	7.85544e-07	0.00356327	YES
7	rs11210892	1	44100084	7.43337e-10	1.40971e-05	NO
8	rs2840676	1	66330636	1.25977e-06	0.00406849	YES
9	rs12129573	1	73768366	1.40382e-14	7.18475e-10	NO
10	rs6701322	1	97835921	1.41983e-09	1.23353e-05	NO
11	rs2802535	1	98508258	1.35669e-16	2.0015e-12	NO
12	rs2224086	1	115309590	2.48951e-06	0.00990137	YES
13	rs12145726	1	115857251	4.39437e-06	0.00838249	YES
14	rs72692857	1	150001632	4.32101e-07	0.000287849	YES
15	rs34455078	1	155087411	3.78999e-06	0.00616793	YES
16	rs1289003	1	163678435	1.62951e-06	0.00481097	YES
17	rs61826818	1	173712822	3.03919e-06	0.00994207	YES
18	rs16851048	1	177276006	1.0455e-09	1.24864e-05	NO
19	rs10913420	1	177759645	4.66294e-06	0.00922111	YES
20	rs7515363	1	200414959	1.20895e-07	0.000784394	YES
21	rs72749142	1	200951307	2.33078e-06	0.00744341	YES
22	rs41314284	1	226790001	1.66239e-06	0.00738626	YES
23	rs11807834	1	230272624	1.0646e-06	0.00545138	YES
24	rs72769124	1	239210058	5.59345e-10	8.60122e-06	NO
25	rs4658559	1	243505950	8.20898e-07	0.00435236	YES
26	rs9428966	1	243667900	7.85544e-07	0.00187998	YES
26	rs61833239	1	244010441	7.68519e-10	2.28286e-06	NO
27	rs6715366	2	2327295	9.26279e-07	0.00343406	YES
28	rs12712510	2	22749726	7.43794e-09	4.30233e-05	NO
29	rs141216273	2	25599172	1.99387e-06	0.00821728	YES
30	rs12474906	2	28033538	7.85568e-06	0.00787486	YES
31	rs3770752	2	37576136	4.01968e-07	0.000216661	YES
32	rs17049247	2	58141065	1.51373e-07	0.00114954	YES
32	rs1518393	2	58171220	2.59124e-12	1.20104e-08	NO
33	rs76503615	2	62679509	4.34351e-06	0.00356562	YES
34	rs6546857	2	73837955	1.65425e-07	0.00126408	YES
35	rs67627854	2	76246645	1.8235e-06	0.00743673	YES
36	rs13407231	2	79433627	6.54341e-07	0.00331407	YES
37	rs11692435	2	98275354	1.11951e-06	0.00316865	YES
38	rs12991836	2	145141541	3.02652e-09	5.07709e-05	NO
38	rs13016542	2	145183851	1.79159e-09	3.46482e-05	NO
39	rs16825349	2	146425531	6.15053e-08	0.000505036	YES
40	rs35972852	2	155922676	1.98801e-06	0.00864161	YES
41	rs1881046	2	156835793	1.17856e-06	0.00575046	YES
42	rs2909457	2	162845855	6.17243e-07	0.00297935	YES
43	rs62183855	2	172956449	1.61365e-07	0.00112568	YES
44	rs4380187	2	185811940	3.89903e-08	0.000197508	NO
45	rs2914983	2	198314568	1.15095e-10	2.16756e-06	NO
46	rs1451488	2	199990107	8.51859e-13	5.70673e-08	NO
47	rs3739118	2	201253769	1.47257e-07	0.000854441	YES
47	rs56155997	2	200768491	2.74559e-11	6.59793e-07	NO
48	rs3791710	2	212290048	1.07631e-06	0.00552266	YES
49	rs4630706	2	213185645	1.31643e-06	0.00411799	YES
50	rs72974238	2	225432470	4.08701e-07	0.00218922	YES
51	rs778371	2	233743109	6.0564e-14	1.16563e-09	NO
52	rs12327967	2	233810762	1.08549e-06	0.00466214	YES
53	rs7626087	3	2559451	1.32904e-08	1.41633e-05	NO
54	rs6800435	3	10804551	1.5132e-05	0.00518219	YES
55	rs12489270	3	16875823	9.94665e-09	0.000125761	NO
56	rs1430894	3	17868759	5.15243e-08	0.000188075	YES
57	rs13320945	3	24215973	7.98341e-06	0.00674588	YES
58	rs6767352	3	29790651	2.28487e-06	0.0070539	YES
59	rs6549963	3	30044778	1.42058e-06	0.00593113	YES
60	rs9876421	3	36848316	1.94321e-09	5.75996e-07	NO
61	rs11714611	3	37964830	1.21682e-05	0.00532976	YES
62	rs13080668	3	53443354	1.61003e-08	0.000205741	NO
62	rs2710339	3	52965713	6.75357e-15	2.03847e-12	NO
63	rs9813516	3	60293004	1.3853e-07	0.00101057	YES
64	rs832190	3	63842629	2.58207e-08	3.78956e-05	NO
65	rs60135207	3	71563777	6.31509e-07	0.00308486	YES
66	rs167924	3	107379837	8.81549e-07	0.00222447	YES
67	rs1604060	3	117772036	1.13737e-06	0.00521221	YES
68	rs7634476	3	136398387	7.79402e-09	0.000107552	NO
69	rs308695	3	161486251	4.15076e-07	0.00181452	YES
70	rs62291668	3	181093634	2.77116e-06	0.00801495	YES
70	rs6762456	3	181220879	7.39507e-09	9.69863e-05	NO
70	rs7647398	3	180733150	3.64807e-10	7.36562e-06	NO
71	rs1862906	3	185675973	1.80883e-06	0.00795827	YES
72	rs35734242	4	706700	5.79839e-07	0.00221376	YES
73	rs215412	4	23423586	2.70347e-08	0.000304554	NO
74	rs6825268	4	26783453	4.87983e-06	0.00893038	YES
75	rs13145415	4	30823157	1.32774e-06	0.00624111	YES
76	rs11941714	4	31202669	1.09104e-06	0.00413207	YES
77	rs35870167	4	37248811	4.7165e-06	0.0018472	YES
78	rs13107325	4	103188709	7.86608e-17	6.6736e-12	NO
79	rs2905625	4	105445205	2.12096e-06	0.00812494	YES
80	rs17864935	4	118728557	1.86399e-06	0.00424258	YES
81	rs1510136	4	143882545	2.5711e-06	0.00984184	YES
82	rs1593769	4	167964906	1.79316e-06	0.00509034	YES
83	rs4692709	4	170228549	4.14313e-07	0.00123077	YES
84	rs12498839	4	176731401	1.03966e-08	6.80071e-05	NO
85	rs2333321	4	176859992	2.46613e-09	4.29263e-05	NO
86	rs10035564	5	45252500	1.81409e-10	5.60603e-06	NO
87	rs39967	5	57744788	1.43909e-06	0.00581782	YES
88	rs7701440	5	60620980	1.20776e-12	5.94566e-08	NO
89	rs159949	5	88149946	2.86904e-06	0.00642449	YES
90	rs16867571	5	88743219	2.69093e-08	0.000277768	NO
91	rs34879738	5	90272197	8.31092e-07	0.00336118	YES
92	rs2973830	5	90990743	4.50005e-07	0.00230832	YES
93	rs1901512	5	101723875	4.86869e-08	0.000221345	NO
94	rs187557	5	106766340	7.88887e-07	0.00387936	YES
95	rs13165802	5	137858492	7.27901e-08	0.000248925	YES
96	rs9687282	5	139065988	3.56137e-07	0.00165541	YES
97	rs246072	5	140320426	1.26908e-06	0.00323995	YES
98	rs79212538	5	151993104	1.42496e-06	0.00564572	YES
98	rs72802868	5	152235215	1.86998e-10	4.41186e-06	NO
99	rs2910032	5	152540354	2.25247e-09	4.01529e-05	NO
100	rs17629195	5	153676502	2.53084e-06	0.00710993	YES
101	rs12652777	5	155775075	6.30539e-07	0.00251204	YES
102	rs9470670	6	11988081	1.61287e-06	0.00567074	YES
103	rs34965299	6	27521856	3.05415e-31	1.45427e-26	NO
105	rs113113059	6	43160375	1.56868e-06	0.00699743	YES
106	rs9454727	6	70003389	1.16714e-06	0.00434271	YES
107	rs2815731	6	73155285	6.57105e-09	5.76068e-05	NO
108	rs217286	6	84409255	8.42443e-07	0.000721209	YES
109	rs634940	6	93077500	3.25805e-09	3.0844e-05	NO
110	rs6926151	6	96476028	1.13956e-06	0.00550468	YES
111	rs9487653	6	111822689	2.50448e-06	0.00681587	YES
112	rs2325913	6	124984982	5.38954e-06	0.00927179	YES
113	rs58120505	7	2029867	2.99502e-19	4.87917e-14	NO
114	rs7809790	7	23916213	3.78999e-06	0.00527911	YES
115	rs79210963	7	24717969	3.78339e-08	0.000360436	NO
116	rs2944839	7	71770703	7.64792e-07	0.00280505	YES
117	rs2204275	7	79360691	1.84533e-06	0.00773956	YES
118	rs2214415	7	82445482	1.75684e-06	0.00783154	YES
119	rs6943762	7	86403263	2.26232e-12	1.34695e-07	NO
120	rs13233308	7	87244960	7.02494e-07	0.00397251	YES
121	rs2470932	7	104463544	1.86041e-06	0.00619357	YES
122	rs2252074	7	104594253	6.58518e-12	3.08704e-07	NO
123	rs6974218	7	110056000	5.57225e-08	0.000172833	YES
124	rs38752	7	111078912	1.29565e-09	7.94744e-06	NO
125	rs322827	7	127720524	4.51242e-06	0.0060111	YES
126	rs7801375	7	131567263	6.0515e-08	0.000536335	YES
127	rs35531336	7	133438132	8.45126e-07	0.00416144	YES
128	rs12540417	7	137077103	5.55537e-11	9.39771e-07	NO
129	rs6662	7	140706157	2.40428e-06	0.003725	YES
130	rs2600494	8	1025517	2.20528e-06	0.00629205	YES
131	rs10108980	8	4191446	1.6453e-07	0.000965895	YES
132	rs11993663	8	10032894	1.1587e-06	0.00567479	YES
133	rs4921741	8	17070926	5.25145e-07	0.00302775	YES
134	rs876983	8	18407858	2.65933e-06	0.00714031	YES
135	rs73229090	8	27442127	1.80021e-10	2.6324e-06	NO
136	rs79445414	8	33863561	1.01399e-06	0.00452018	YES
137	rs60558877	8	38240498	1.55965e-06	0.00277061	YES
138	rs6471815	8	60698795	3.76771e-08	8.51263e-05	NO
139	rs7830315	8	65608361	1.09354e-06	0.00535489	YES
140	rs1915019	8	89283689	3.2719e-07	0.00189704	YES
141	rs10086619	8	111580570	4.35996e-08	0.000217415	NO
142	rs298609	8	130886595	2.6777e-06	0.00954359	YES
143	rs67439964	8	143343398	5.78184e-07	0.000569444	YES
143	rs4129585	8	143312933	2.62742e-14	8.00957e-12	NO
144	rs11136325	8	144870701	1.79471e-07	0.00102171	YES
145	rs7864044	9	14514715	2.15659e-06	0.00815226	YES
146	rs505061	9	22767164	4.92237e-08	0.000297376	NO
147	rs2060409	9	26714614	5.77491e-06	0.00542746	YES
148	rs2381411	9	36319928	5.40398e-07	0.00223254	YES
149	rs500102	9	77358745	2.58908e-07	0.00123621	YES
150	rs7867465	9	101069078	9.61229e-07	0.00415341	YES
151	rs77206190	9	134893377	2.43803e-06	0.00974283	YES
152	rs2078266	9	138378856	1.05425e-06	0.00466171	YES
153	rs17731	10	3821561	2.37875e-07	0.00116198	YES
154	rs1325994	10	18657521	2.38156e-06	0.00600206	YES
154	rs7099380	10	18549016	1.20174e-07	0.000789056	YES
154	rs6482437	10	18726326	8.80054e-10	1.79396e-05	NO
155	rs12771371	10	54063083	7.61727e-07	0.000221632	YES
156	rs11596514	10	64197104	2.8436e-06	0.00959576	YES
157	rs7915131	10	64418656	2.13523e-06	0.00868256	YES
158	rs56393513	10	92787113	9.19594e-07	0.00396423	YES
159	rs7090337	10	104775483	1.08799e-07	0.000695978	YES
159	rs79780963	10	104952499	1.146e-13	5.63888e-09	NO
159	rs11191580	10	104906211	6.91251e-14	2.90913e-09	NO
160	rs7900775	10	106600343	1.29216e-06	0.00620936	YES
161	rs1106478	10	128867232	4.22609e-06	0.00889209	YES
162	rs11027839	11	24389235	1.48908e-07	0.00113425	YES
163	rs4636654	11	28642653	1.56893e-06	0.00683858	YES
164	rs3729986	11	47371598	1.38431e-07	0.00108317	YES
164	rs12285419	11	46343189	9.91856e-12	4.8554e-07	NO
165	rs708228	11	57585662	3.2649e-07	0.000658313	YES
166	rs58950470	11	65383755	2.1182e-06	0.0084543	YES
167	rs4987094	11	113215923	1.2483e-06	0.00431796	YES
168	rs4936277	11	113431960	4.83748e-08	9.94352e-05	NO
168	rs2514218	11	113392994	1.20657e-11	2.63667e-07	NO
169	rs7927176	11	123395864	1.10682e-06	0.00559063	YES
170	rs12293670	11	124612932	1.34983e-11	3.07476e-07	NO
171	rs10894308	11	130891895	6.43577e-08	0.000366879	YES
172	rs3016386	11	132572282	3.14098e-07	0.0015996	YES
173	rs12366213	11	133853665	1.25097e-06	0.00483453	YES
173	rs4936215	11	133852684	1.55541e-11	8.04903e-07	NO
174	rs7112912	11	134246900	9.74054e-08	0.000665738	YES
174	rs893949	11	134296384	5.07791e-10	9.97776e-06	NO
175	rs7115692	11	134501177	5.26119e-08	0.000200971	YES
176	rs12423277	12	2314319	4.23119e-17	1.27642e-12	NO
177	rs740417	12	2499849	5.78184e-07	0.00250091	YES
178	rs7312697	12	29933069	1.65277e-06	0.00731334	YES
179	rs1398541	12	39667861	9.14748e-06	0.00937632	YES
180	rs61928076	12	53730164	2.11958e-06	0.00917965	YES
180	rs2046432	12	53852074	1.91159e-06	0.00357881	YES
181	rs324017	12	57487814	1.66109e-09	2.37799e-05	NO
182	rs61937595	12	57682956	1.77286e-12	1.21619e-07	NO
183	rs77492327	12	72294225	1.08905e-07	0.000651982	YES
184	rs7953300	12	92254654	2.98487e-06	0.00676422	YES
185	rs6538539	12	95195293	6.6177e-09	3.14832e-05	NO
186	rs10777956	12	99494358	7.01553e-07	0.0037283	YES
187	rs10860964	12	103596455	3.19822e-07	0.00182837	YES
188	rs10861176	12	104631552	6.51459e-07	0.0001904	YES
189	rs117145318	12	110229434	1.28474e-06	0.00473468	YES
189	rs16940992	12	111207515	7.91316e-07	0.00378983	YES
189	rs4766428	12	110723245	1.28472e-13	9.11286e-09	NO
190	rs1790135	12	123669235	3.71269e-11	3.75398e-07	NO
191	rs12303671	12	124492610	6.66788e-07	0.000292291	YES
192	rs2455415	13	38860697	6.83916e-07	0.00203986	YES
193	rs4627212	13	58822051	2.19159e-06	0.00616623	YES
194	rs12865628	13	74316318	6.77904e-07	0.00307416	YES
195	rs9318627	13	79930079	1.08514e-09	1.55827e-05	NO
196	rs61973698	13	102023026	2.12902e-06	0.00825263	YES
197	rs10146921	14	21148319	3.56071e-06	0.00980341	YES
198	rs61979156	14	30008695	2.20744e-07	0.0016075	YES
198	rs1959440	14	30208630	8.99523e-08	0.000599097	YES
199	rs12883788	14	33303540	5.60048e-10	7.51586e-06	NO
200	rs2999392	14	51655145	1.08466e-06	0.00485241	YES
201	rs10137909	14	72450618	8.5174e-11	8.09683e-07	NO
202	rs34611983	14	99731731	9.16684e-07	0.0034281	YES
203	rs12432904	14	103812320	2.83201e-07	0.0013663	YES
204	rs722637	14	104261723	1.67217e-10	4.03741e-06	NO
205	rs7403630	15	34654165	5.16027e-08	0.00033282	YES
206	rs56205728	15	40567237	1.25574e-08	2.14605e-05	NO
207	rs2255663	15	43829008	6.56974e-08	0.000400998	YES
208	rs2414718	15	61863133	1.46437e-10	2.14204e-06	NO
209	rs2456020	15	78868398	1.74634e-12	5.08488e-08	NO
210	rs4779050	15	83368738	9.74461e-09	0.000134575	NO
211	rs11638554	15	85148231	1.67227e-09	3.38234e-05	NO
212	rs7170109	15	89841713	2.78184e-06	0.00853128	YES
213	rs4702	15	91426560	7.64167e-17	1.76813e-11	NO
214	rs8054347	16	6717757	2.16828e-06	0.00487328	YES
215	rs79478621	16	7750859	2.24121e-06	0.00878941	YES
216	rs7191183	16	9900057	3.18679e-08	0.000220145	NO
217	rs8055219	16	13753384	8.04982e-09	0.000120308	NO
218	rs8054556	16	29958216	2.62125e-11	1.49305e-08	NO
219	rs149165	16	58659307	1.07213e-06	0.00480323	YES
220	rs6499508	16	71396290	2.03733e-06	0.00770409	YES
221	rs11647188	16	82648514	2.30043e-06	0.00680018	YES
222	rs352935	16	89648580	1.2207e-06	0.00576356	YES
222	rs11076631	16	89877975	4.75814e-07	0.00119092	YES
223	rs2241033	16	90109372	1.07771e-06	0.0053956	YES
224	rs12943566	17	2157774	1.62703e-06	0.00653305	YES
225	rs9910403	17	12875945	1.12434e-07	0.000836541	YES
226	rs12948749	17	17949802	1.52813e-05	0.00384871	YES
227	rs2013949	17	19142545	1.67632e-07	0.00117111	YES
228	rs16964949	17	27582578	1.07045e-05	0.00695963	YES
229	rs8073146	17	43893751	2.36684e-07	0.00152567	YES
230	rs9304548	18	27500959	6.53381e-07	0.0030128	YES
231	rs4632195	18	50746748	1.49171e-06	0.00269321	YES
232	rs12968622	18	52648329	1.94471e-06	0.00782898	YES
233	rs12969453	18	52751708	5.06845e-11	2.20138e-06	NO
234	rs74914300	18	53010348	1.67349e-10	3.71683e-06	NO
234	rs9636107	18	53200117	9.45726e-13	5.7579e-08	NO
236	rs72934602	18	53568458	2.42761e-08	0.000246578	NO
237	rs1792709	18	53768975	6.35642e-09	9.78199e-05	NO
238	rs117472063	18	77546377	4.18816e-07	0.00266793	YES
238	rs11664298	18	77578986	3.16123e-10	6.9148e-06	NO
239	rs72980087	18	77632194	1.11278e-08	0.000128256	NO
240	rs144821294	19	2155136	3.20467e-06	0.00918145	YES
241	rs35502362	19	4966041	1.89378e-06	0.000578809	YES
242	rs72986630	19	11849736	3.38695e-08	0.000369067	NO
243	rs2965189	19	19519518	6.29416e-13	3.59032e-08	NO
244	rs2053079	19	30987423	1.77675e-07	0.000584625	YES
245	rs485186	19	49207206	2.15453e-05	0.00528955	YES
246	rs10415576	19	50164390	2.21128e-09	1.51017e-05	NO
247	rs56245805	20	37489569	2.66894e-08	0.000261034	NO
247	rs6065094	20	37453194	2.2466e-12	1.31322e-08	NO
248	rs926288	20	41814164	9.2715e-07	0.00483418	YES
249	rs7267348	20	48131036	3.60606e-07	0.00190211	YES
250	rs113264400	20	62150128	1.03291e-06	0.00531963	YES
251	rs6001259	22	39247750	1.2603e-06	0.0040917	YES
252	rs5995757	22	40002570	6.06223e-09	6.34614e-06	NO
253	rs133047	22	41027819	1.11951e-06	0.00502611	YES
253	rs9607771	22	41474077	4.21897e-08	0.000153421	NO
254	rs76462269	22	42680201	2.27833e-06	0.00915844	YES
254	rs5751191	22	42370991	2.25146e-11	6.23603e-07	NO
255	rs6520064	22	50294469	1.23009e-06	0.00609111	YES
256	rs713692	22	51109735	1.61743e-07	0.000888023	YES

## Sheet: Table S2
Table S2. Functional annotation of candidate SNPs in novel shared between schizophrenia and obsessive-compulsive disorder at conjFDR<0.05
ANNOVAR = functional variant classification based on position in or outside of a gene; CADD = Combined Annotation-Dependent depletion score, which predict how deleterious the SNP effect is on protein structure/function (higher scores indicate more deleterious); condFDR = conditional false discovery rate; RegulomeDB scores predict likelihood of regulatory functionality (lower scores indicate highe…
Candidate SNP	CHR	Position	non_effect_allele	effect_allele	r2	IndSigSNP	Nearest Gene	Distance	Annovar	CADD	RegulomeDB	minChrState	commonChrState
22:39942004:C:CGGTT	22	39942004	CGGTT	C	0.903026	rs5757717	RPS19BP1	13143	intergenic	1.248	NA	5	14
rs5757717	22	39942234	C	T	1	rs5757717	RPS19BP1	13373	intergenic	3.127	4	5	14
rs5757719	22	39945791	C	T	0.644154	rs5757717	RPS19BP1	16930	intergenic	0.015	6	13	14
rs2092168	22	39947068	C	T	0.630605	rs5757717	RPS19BP1	18207	intergenic	2.907	6	13	14
rs5757721	22	39947574	C	T	0.629191	rs5757717	RPS19BP1	18713	intergenic	0.202	7	13	14
rs5750850	22	39950845	C	T	0.629191	rs5757717	CACNA1I	15912	intergenic	0.294	6	5	14
rs11281683	22	39955728	CCAGGGCT	C	0.629191	rs5757717	CACNA1I	11029	intergenic	4.161	NA	5	13
rs4820383	22	39961286	A	C	0.636061	rs5757717	CACNA1I	5471	intergenic	1.728	5	5	14
rs5757727	22	39963173	A	G	0.631764	rs5757717	CACNA1I	3584	intergenic	3.141	2b	5	14

## Sheet: Table S3
Supplementary Table S3. Genes implicated by positional, eQTL, or chromatin interaction mapping of candidate SNPs in loci overlapping between schizophrenia and obsessive-compulsive disorder (Supplemental Table 2)
Candidate SNPs in shared loci between schizophrenia and Parkinson's disease (excluding the MHC and 8p23.1 loci due to extended LD) mapped to genes using positional mapping, eQTL mapping, and chromatin interaction strategies. Loci for genes mapped by two genomic risk loci are listed as locus1:locus2. pLI = probability of loss of function mutation intolerance (higher scores indicate higher probabil…
Ensembl ID	Gene	CHR	Start bp	End bp	Strand	EntrezID	pLI	ncRVIS	posMapSNPs	posMapMaxCADD	eqtlMapSNPs	eqtlMapminP	eqtlMapminQ	eqtlTissues	eqtlDirection	ciMap	ciMapts
ENSG00000244509	APOBEC3C	22	39410088	39416357	1	27350	0.0926246	0.148303	0	0	0	NA	NA	NA	NA	Yes	Adult_Cortex
ENSG00000100307	CBX7	22	39516172	39548679	-1	23492	0.837455	0.985697	0	0	1	NA	0.049	CMC_SVA_cis	NA	No	NA
ENSG00000100324	TAB1	22	39795746	39833065	1	10454	0.00399581	-0.623712	0	0	0	NA	NA	NA	NA	Yes	Adult_Cortex:Fetal_Cortex
ENSG00000128268	MGAT3	22	39853349	39888199	1	4248	0.46018	-0.365142	0	0	5	NA	0.049	CMC_SVA_cis	NA	No	NA
ENSG00000100335	MIEF1	22	39895437	39914137	1	54471	0.0628938	-0.368026	0	0	0	NA	NA	NA	NA	Yes	Fetal_Cortex
ENSG00000100346	CACNA1I	22	39966758	40085742	1	8911	0.999999	0.144812	2	3.141	0	NA	NA	NA	NA	No	NA
ENSG00000239900	ADSL	22	40742507	40786467	1	158	0.000212575	-0.459232	0	0	0	NA	NA	NA	NA	Yes	Promoter_anchored_loops:Adult_Cortex:Fetal_Cortex
ENSG00000100359	SGSM3	22	40766595	40806293	1	27352	1.00601e-06	-0.227062	0	0	0	NA	NA	NA	NA	Yes	Adult_Cortex:Fetal_Cortex:Dorsolateral_Prefrontal_Cortex
ENSG00000128285	MCHR1	22	41074754	41078818	1	2847	0.00114839	-0.0810065	0	0	0	NA	NA	NA	NA	Yes	Adult_Cortex
ENSG00000100410	PHF5A	22	41855721	41864729	-1	84844	0.849501	-0.474224	0	0	0	NA	NA	NA	NA	Yes	Fetal_Cortex
ENSG00000100412	ACO2	22	41865129	41924993	1	50	0.454378	-0.617412	0	0	0	NA	NA	NA	NA	Yes	Fetal_Cortex
